# Supplementary material for: Development and Validation of a Commercial TaqMan-Based RT-qPCR Kit for Rotavirus and Norovirus Detection in the Brazilian Acute Diarrhea Surveillance Network
Source: Viruses. 2025 Nov 28;17(12):1559. doi: 10.3390/v17121559 (PMC12737532; doi:10.3390/v17121559)
Supplement: Supplementary file 1 [file viruses-17-01559-s001.zip]

Archive with 1 entries (1 files):
- viruses-3970478-supplementary.pdf
